# Supplementary material for: Ultrasound-Assisted Enzymatic Hydrolysates from Common Bean and Pumpkin Seed Proteins: Antioxidant and Anti-Inflammatory Properties
Source: Antioxidants (Basel). 2026 May 3;15(5):578. doi: 10.3390/antiox15050578 (PMC13203739; doi:10.3390/antiox15050578)
Supplement: Supplementary file 1 [file antioxidants-15-00578-s001.zip]

Archive with 1 entries (1 files):
- antioxidants-4233069-supplementary.tiff
